# Supplementary material for: RNA-Seq is not required to determine stable reference genes for qPCR normalization
Source: PLoS Comput Biol. 2022 Feb 28;18(2):e1009868. doi: 10.1371/journal.pcbi.1009868 (PMC8912902; doi:10.1371/journal.pcbi.1009868)
Supplement: S1 Table — (XLSX) [file pcbi.1009868.s003.xlsx]

## Sheet: Sheet1
		ENSEMBL ID	Gene Name	baseMean	log2FC	pValue	pAdj	CVfromDisp
		ENSG00000169714	CNBP	14427.3	0.05	0.68	0.84	12.41
		ENSG00000138279	ANXA7	6823.55	0.09	0.43	0.66	11.66
		ENSG00000198231	DDX42	6558.35	-0.01	0.95	0.98	12.44
		ENSG00000111667	USP5	5356.63	-0.03	0.82	0.92	11.5
		ENSG00000204569	PPP1R10	4105.63	0.1	0.42	0.66	11.84
		ENSG00000137177	KIF13A	3615.09	-0.02	0.85	0.94	12.32
		ENSG00000164916	FOXK1	2502.17	-0.04	0.73	0.87	11.56
		ENSG00000149089	APIP	1996.63	0.04	0.72	0.87	12
		ENSG00000082258	CCNT2	1652.96	0.05	0.72	0.87	12.22
		ENSG00000116221	MRPL37	1521.71	0.04	0.76	0.89	12.06
