# Supplementary material for: RNA-Seq is not required to determine stable reference genes for qPCR normalization
Source: PLoS Comput Biol. 2022 Feb 28;18(2):e1009868. doi: 10.1371/journal.pcbi.1009868 (PMC8912902; doi:10.1371/journal.pcbi.1009868)
Supplement: S2 Table — (XLSX) [file pcbi.1009868.s004.xlsx]

## Sheet: Sheet1
		ENSEMBL ID	Gene Name	baseMean	log2FC	pValue	pAdj	CVfromDisp
		ENSMUSG00000020485	Supt4a	878.49	0.03	0.81	0.88	12.93
		ENSMUSG00000031513	Leprotl1	964.45	-0.01	0.94	0.96	12.8
		ENSMUSG00000032826	Ank2	966.76	0.04	0.78	0.86	12.57
		ENSMUSG00000028581	Laptm5	1020.98	-0.03	0.86	0.92	12.89
		ENSMUSG00000031782	Coq9	1049.41	-0.06	0.68	0.79	11.99
		ENSMUSG00000030357	Fkbp4	1095.09	0.08	0.57	0.71	12.76
		ENSMUSG00000028161	Ppp3ca	1937.16	-0.05	0.74	0.84	12.76
		ENSMUSG00000033916	Chmp2a	3261.45	0.08	0.56	0.7	12.26
		ENSMUSG00000019899	Lama2	5070.82	0	0.99	1	12.25
		ENSMUSG00000028452	Vcp	6228.91	-0.1	0.48	0.63	12.34
